# Supplementary material for: Exogenous Myo-Inositol Promotes Sugar Beet Growth and Nutrient Uptake in Saline-Alkali Soil
Source: Plants (Basel). 2026 Mar 26;15(7):1022. doi: 10.3390/plants15071022 (PMC13074365; doi:10.3390/plants15071022)
Supplement: Supplementary file 1 [file plants-15-01022-s001.zip]

Archive with 1 entries (1 files):
- plants-4193068-supplementary.pdf
